# Supplementary material for: In silico analysis and high-risk pathogenic phenotype predictions of non-synonymous single nucleotide polymorphisms in human Crystallin beta A4 gene associated with congenital cataract
Source: PLoS One. 2020 Jan 14;15(1):e0227859. doi: 10.1371/journal.pone.0227859 (PMC6959596; doi:10.1371/journal.pone.0227859)
Supplement: S1 File — (XLSX) [file pone.0227859.s001.xlsx]

## Sheet: nsSNPs
db SNP	ClinVar	DisGeNet	HGMD	Published literature
M1I	V36M	G64W	A9V	A9V
M1V	S46Y	L69P	G64W	G64W
M1K	G64W	F94S	Y67N	Y67N
T2N	L69P		L69P	L69P
L3P	F94S		F94S	S93P
A9G	R103C			F94S
A9V	K118E
G10R
W12R
K13E
M14T
V15A
V16L
D18N
E19K
D20G
G21S
G21D
F22L
R25W
R25Q
R26W
R26Q
R26P
E28K
F29I
F29L
T30M
A31S
E32K
C33Y
P34A
P34S
S35R
V36M
E42K
T43I
T43S
R45G
R45Q
R45L
S46Y
S51N
A53S
A53V
G56D
E58K
H59Y
G64W
Q65R
Q66R
I68V
L69P
R71Q
R71L
R71P
E73K
E73D
S76G
S76T
A79S
G81D
G82S
T84K
T84M
T84P
A85S
A85T
Y86C
Y86S
P87S
P87T
A88S
A88T
E89K
R90K
T92N
T92I
F94S
R95W
R95Q
R95L
A97V
N101K
R103C
R103G
R103H
D104G
R106K
L107V
I109V
I109M
E111K
E113D
F115L
K118E
E121D
S123N
D124N
Y126C
Y126S
Y126H
M132V
N137S
E138G
S141F
F142L
H143Q
V144I
S146A
S146C
G147V
A148D
A148V
V150D
C151F
S152F
Q153R
P155L
G156D
R158Q
G159R
F160C
Q161H
Y162C
V163M
V163A
C166W
D167N
H168Y
H168L
H168Q
G171S
D172G
Y173C
K174R
R177W
R177Q
E178K
W179R
G180D
S181C
H182N
A183P
A183V
P184S
P184L
F186L
Q187R
Q189P
Q189H
R192H
R192P
R192C
Q196R

## Sheet: SCORE
Amino acid change	MutPred2 score	MutPred2 Affected PROSITE	MutPred2 Affected ELM Motifs	PANTHER HMM Accession	PANTHER message	PROVEAN SCORE	PROVEAN PREDICTION (cutoff=-2.5)	SIFT SCORE	SIFT PREDICTION (cutoff=0.05)	PolyPhen prediction	PolyPhen score	PhD-SNP
M1I	0.813	Loss of N-terminal acetylation at M1 (Pr = 0.05 | P = 3.3e-03)	ELME000355	455	probably damaging	-1.02	Neutral	0.008	Damaging	probably damaging	0.966	Neutral
M1V	0.817	Loss of N-terminal acetylation at M1 (Pr = 0.05 | P = 3.3e-03)	None	455	probably damaging	-0.59	Neutral	0.004	Damaging	possibly damaging	0.921	Neutral
M1K	0.931	Altered Ordered interface (Pr = 0.31 | P = 0.01); Loss of N-terminal acetylation at M1 (Pr = 0.05 | P = 3.3e-03)	ELME000351	455	probably damaging	-1.06	Neutral	0.001	Damaging	probably damaging	0.999	Neutral
T2N	0.439	-	-	176	probably begign	-0.92	Neutral	0.106	Tolerated	benign	0.001	Neutral
L3P	0.68	Loss of N-terminal acetylation at M1 (Pr = 0.05 | P = 3.4e-03)	ELME000289|ELME000336	176	probably begign	0.5	Neutral	0.306	Tolerated	possibly damaging	0.586	Neutral
A9G	0.17	-	-	176	probably begign	0.13	Neutral	0.636	Tolerated	benign	0	Neutral
A9V	0.227	-	-	176	probably begign	-0.27	Neutral	0.502	Tolerated	benign	0.009	Neutral
G10R	0.846	Gain of ADP-ribosylation at G10 (Pr = 0.31 | P = 2.8e-03); Altered Ordered interface (Pr = 0.27 | P = 0.04)	ELME000085|ELME000233|PS00005	750	probably damaging	-2.77	Deleterious	0.003	Damaging	probably damaging	0.999	Disease
W12R	0.852	Altered Ordered interface (Pr = 0.41 | P = 9.5e-04); Gain of ADP-ribosylation at W12 (Pr = 0.19 | P = 0.05)	ELME000102|ELME000137	457	probably damaging	-3.7	Deleterious	0	Damaging	possibly damaging	0.86	Disease
K13E	0.838	Altered Metal binding (Pr = 0.24 | P = 9.1e-03)	ELME000137	750	probably damaging	-2.58	Deleterious	0.001	Damaging	benign	0.001	Neutral
M14T	0.713	Altered Metal binding (Pr = 0.24 | P = 0.01); Altered Stability (Pr = 0.10 | P = 0.04)	ELME000137	91	probably begign	-1.96	Neutral	0.001	Damaging	possibly damaging	0.592	Neutral
V15A	0.401	-	-	324	possibly damaging	-1.58	Neutral	0.108	Tolerated	benign	0.002	Neutral
V16L	0.72	Altered Metal binding (Pr = 0.26 | P = 0.02)	ELME000137|ELME000146	457	probably damaging	-1.09	Neutral	0.468	Tolerated	benign	0.047	Neutral
D18N	0.744	Altered Metal binding (Pr = 0.31 | P = 0.01)	ELME000137	455	probably damaging	-2.58	Deleterious	0.001	Damaging	probably damaging	0.999	Neutral
E19K	0.525	Altered Metal binding (Pr = 0.32 | P = 0.01)	None	176	probably begign	-1.22	Neutral	0.145	Tolerated	benign	0.137	Disease
D20G	0.655	Altered Metal binding (Pr = 0.25 | P = 9.6e-03)	PS00008	91	probably begign	-3.09	Deleterious	0	Damaging	benign	0.018	Disease
G21S	0.387	-	-	324	possibly damaging	0.83	Neutral	0.034	Damaging	benign	0.416	Disease
G21D	0.553	Altered Metal binding (Pr = 0.28 | P = 3.5e-03); Gain of Relative solvent accessibility (Pr = 0.24 | P = 0.04)	None	324	possibly damaging	0.61	Neutral	0.136	Tolerated	benign	0.009	Disease
F22L	0.887	Altered Metal binding (Pr = 0.24 | P = 0.03)	None	750	probably damaging	-5.2	Deleterious	0.013	Damaging	possibly damaging	0.717	Disease
R25W	0.67	Gain of Strand (Pr = 0.27 | P = 0.03)	ELME000080|ELME000093|ELME000102|ELME000108|PS00009	750	probably damaging	-5.88	Deleterious	0	Damaging	probably damaging	1	Disease
R25Q	0.61		ELME000093|ELME000102|ELME000108|PS00009	750	probably damaging	-2.38	Neutral	0.007	Damaging	probably damaging	0.992	Neutral
R26W	0.69	Gain of Strand (Pr = 0.27 | P = 0.03)	ELME000093|ELME000102|ELME000108|ELME000328|PS00009	750	probably damaging	-4.83	Deleterious	0.03	Damaging	possibly damaging	0.58	Disease
R26Q	0.567	Altered Stability (Pr = 0.10 | P = 0.04)	ELME000093|ELME000102|ELME000108|PS00009	750	probably damaging	-1.99	Neutral	0.091	Tolerated	probably damaging	0.993	Neutral
R26P	0.879	Altered Stability (Pr = 0.12 | P = 0.03)	ELME000093|ELME000102|ELME000108|PS00009	750	probably damaging	-4.27	Deleterious	0.014	Damaging	probably damaging	0.994	Disease
E28K	0.905	Gain of Strand (Pr = 0.26 | P = 0.04)	ELME000147	750	probably damaging	-3.6	Deleterious	0.007	Damaging	probably damaging	0.977	Disease
F29I	0.697		ELME000147	457	probably damaging	-2.17	Neutral	0.132	Tolerated	possibly damaging	0.931	Disease
F29L	0.65		ELME000147	457	probably damaging	-1.62	Neutral	0.791	Tolerated	benign	0.034	Neutral
T30M	0.383	-	-	457	probably damaging	-2.2	Neutral	0.076	Tolerated	possibly damaging	0.865	Neutral
A31S	0.278	-	-	324	possibly damaging	0.4	Neutral	0.967	Tolerated	benign	0	Neutral
E32K	0.676		ELME000064|ELME000065|ELME000147|PS00005	324	possibly damaging	-3.04	Deleterious	0.015	Damaging	possibly damaging	0.786	Disease
C33Y	0.894	Gain of Strand (Pr = 0.26 | P = 0.04); Gain of Sulfation at C33 (Pr = 0.01 | P = 0.04)	ELME000064|ELME000120|ELME000147	750	probably damaging	-9.98	Deleterious	0.043	Damaging	probably damaging	1	Disease
P34A	0.289	-	-	324	possibly damaging	-1.55	Neutral	0.521	Tolerated	benign	0.008	Neutral
P34S	0.309	-	-	324	possibly damaging	-1.45	Neutral	0.424	Tolerated	benign	0.065	Neutral
S35R	0.643	Loss of Loop (Pr = 0.32 | P = 3.9e-03)	ELME000064|ELME000106|ELME000335|PS00006	324	possibly damaging	-1.92	Neutral	0.001	Damaging	probably damaging	0.993	Disease
V36M	0.347	-	-	176	probably begign	-1.02	Neutral	0.006	Damaging	probably damaging	0.998	Neutral
E42K	0.65	Loss of Loop (Pr = 0.32 | P = 3.3e-03); Loss of Strand (Pr = 0.26 | P = 0.04)	ELME000337	455	probably damaging	-2.31	Neutral	0.071	Tolerated	benign	0.058	Neutral
T43I	0.609		ELME000331|ELME000337|PS00005	455	probably damaging	-2.37	Neutral	0.006	Damaging	possibly damaging	0.815	Neutral
T43S	0.393	-	-	455	probably damaging	0.12	Neutral	0.079	Tolerated	benign	0.002	Neutral
R45G	0.913		ELME000106|ELME000146|ELME000337|PS00005	457	probably damaging	-1.81	Neutral	0.416	Tolerated	probably damaging	0.975	Disease
R45Q	0.804	Gain of Strand (Pr = 0.26 | P = 0.04)	ELME000106|ELME000146|ELME000337|PS00005	457	probably damaging	-2.37	Neutral	0.098	Tolerated	probably damaging	1	Neutral
R45L	0.895		ELME000106|ELME000146|ELME000335|ELME000337|PS00005	457	probably damaging	-4.87	Deleterious	0.045	Damaging	possibly damaging	0.751	Disease
S46Y	0.939	Altered Ordered interface (Pr = 0.26 | P = 0.01)	ELME000020|ELME000106|ELME000120|ELME000146|ELME000182|ELME000335|PS00005	750	probably damaging	-5.63	Deleterious	0	Damaging	probably damaging	1	Disease
S51N	0.769	Altered Ordered interface (Pr = 0.23 | P = 0.05); Loss of Catalytic site at W54 (Pr = 0.08 | P = 0.05)	ELME000085|ELME000333	750	probably damaging	-1.83	Neutral	0.21	Tolerated	benign	0.063	Neutral
A53S	0.703	Altered Metal binding (Pr = 0.28 | P = 0.02); Altered Ordered interface (Pr = 0.24 | P = 0.04); Gain of Catalytic site at W54 (Pr = 0.11 | P = 0.03); Altered Stability (Pr = 0.09 | P = 0.04)	ELME000085|ELME000173|ELME000336|PS00008	457	probably damaging	-0.67	Neutral	0.043	Damaging	probably damaging	0.978	Neutral
A53V	0.824	Altered Metal binding (Pr = 0.27 | P = 0.03); Loss of Catalytic site at W54 (Pr = 0.08 | P = 0.05)	ELME000085|ELME000233|PS00008	457	probably damaging	-1.73	Neutral	0.06	Tolerated	probably damaging	0.993	Neutral
G56D	0.842	Altered Metal binding (Pr = 0.30 | P = 0.02); Altered Ordered interface (Pr = 0.28 | P = 0.04); Loss of Catalytic site at W54 (Pr = 0.08 | P = 0.05)	PS00008	750	probably damaging	-5.21	Deleterious	0.001	Damaging	probably damaging	1	Disease
E58K	0.911	Altered Metal binding (Pr = 0.40 | P = 6.4e-03); Loss of Catalytic site at W54 (Pr = 0.08 | P = 0.05)	None	750	probably damaging	-3.92	Deleterious	0.001	Damaging	probably damaging	1	Disease
H59Y	0.792	Altered Metal binding (Pr = 0.42 | P = 5.8e-03); Altered Ordered interface (Pr = 0.29 | P = 3.7e-03); Loss of Catalytic site at W54 (Pr = 0.08 | P = 0.05)	ELME000120	457	probably damaging	-1.43	Neutral	0.44	Tolerated	benign	0.349	Disease
G64W	0.937	Altered Ordered interface (Pr = 0.34 | P = 5.1e-03); Gain of Strand (Pr = 0.26 | P = 0.04); Altered Metal binding (Pr = 0.16 | P = 0.05); Loss of Sulfation at Y67 (Pr = 0.03 | P = 0.01)	None	1628	probably damaging	-7.94	Deleterious	0	Damaging	probably damaging	1	Disease
Q65R	0.593	Altered Ordered interface (Pr = 0.26 | P = 0.01); Loss of Sulfation at Y67 (Pr = 0.03 | P = 0.01)	None	457	probably damaging	-2.8	Deleterious	0.015	Damaging	possibly damaging	0.652	Neutral
Q66R	0.786	Altered Ordered interface (Pr = 0.26 | P = 0.01); Loss of Relative solvent accessibility (Pr = 0.25 | P = 0.04); Loss of Sulfation at Y67 (Pr = 0.03 | P = 0.01)	ELME000146|PS00007	750	probably damaging	-2.97	Deleterious	0.021	Damaging	probably damaging	0.999	Neutral
Y67N	0.87	Altered Ordered interface (Pr = 0.41 | P = 8.4e-04); Gain of Relative solvent accessibility (Pr = 0.36 | P = 1.1e-03); Altered Stability (Pr = 0.10 | P = 0.04); Loss of Sulfation at Y67 (Pr = 0.03 | P = 0.01)	ELME000182	176	probably begign	-6.17	Deleterious	0	Damaging	possibly damaging	0.788	Disease
I68V	0.047	-	-	30	probably begign	-0.07	Neutral	1	Tolerated	benign	0	Neutral
L69P	0.956	Altered Ordered interface (Pr = 0.36 | P = 3.2e-03); Altered Stability (Pr = 0.29 | P = 5.9e-03); Gain of Relative solvent accessibility (Pr = 0.26 | P = 0.03); Loss of Catalytic site at Y74 (Pr = 0.14 | P = 0.03); Altered Transmembrane protein (Pr = 0.09 | P = 0.05); Gain of Sulfation at Y67 (Pr = 0.04 | P = 0.01)	ELME000182	750	probably damaging	-6.52	Deleterious	0	Damaging	probably damaging	1	Disease
R71Q	0.358	-	-	457	probably damaging	-1.6	Neutral	0.028	Damaging	benign	0.072	Neutral
R71L	0.654	Altered Ordered interface (Pr = 0.27 | P = 0.05); Gain of Catalytic site at Y74 (Pr = 0.15 | P = 0.02); Altered Transmembrane protein (Pr = 0.10 | P = 0.04); Gain of Sulfation at Y67 (Pr = 0.03 | P = 0.01)	None	457	probably damaging	-4.58	Deleterious	0.001	Damaging	possibly damaging	0.805	Disease
R71P	0.83	Altered Ordered interface (Pr = 0.30 | P = 0.02); Loss of Relative solvent accessibility (Pr = 0.23 | P = 0.05); Gain of Catalytic site at Y74 (Pr = 0.14 | P = 0.02); Altered Transmembrane protein (Pr = 0.09 | P = 0.05); Gain of Sulfation at Y67 (Pr = 0.04 | P = 0.01)	ELME000240|ELME000249	457	probably damaging	-3.79	Deleterious	0.001	Damaging	possibly damaging	0.953	Disease
E73K	0.816	Altered Ordered interface (Pr = 0.28 | P = 0.03); Gain of Relative solvent accessibility (Pr = 0.25 | P = 0.04); Loss of Catalytic site at Y74 (Pr = 0.15 | P = 0.02); Altered Transmembrane protein (Pr = 0.09 | P = 0.05); Loss of Sulfation at Y74 (Pr = 0.02 | P = 0.03)	None	750	probably damaging	-3.5	Deleterious	0.003	Damaging	possibly damaging	0.685	Disease
E73D	0.534	Altered Ordered interface (Pr = 0.27 | P = 0.05); Loss of Relative solvent accessibility (Pr = 0.23 | P = 0.05); Gain of Catalytic site at Y74 (Pr = 0.14 | P = 0.02); Altered Transmembrane protein (Pr = 0.09 | P = 0.05); Gain of Sulfation at Y74 (Pr = 0.06 | P = 5.3e-03)	PS00016	750	probably damaging	-0.23	Neutral	0.649	Tolerated	benign	0	Neutral
S76G	0.174	-	-	324	possibly damaging	-1.23	Neutral	0.059	Tolerated	benign	0	Neutral
S76T	0.161	-	-	324	possibly damaging	-0.13	Neutral	0.039	Damaging	benign	0.001	Neutral
A79S	0.278	-	-	457	probably damaging	-0.31	Neutral	0.361	Tolerated	benign	0.212	Neutral
G81D	0.616	Gain of Loop (Pr = 0.27 | P = 0.04); Altered Ordered interface (Pr = 0.26 | P = 0.02); Gain of Catalytic site at W80 (Pr = 0.15 | P = 0.02); Loss of GPI-anchor amidation at N83 (Pr = 0.01 | P = 0.03)	ELME000293|PS00008	97	probably begign	-0.23	Neutral	0.006	Damaging	benign	0.01	Disease
G82S	0.689	Altered Ordered interface (Pr = 0.25 | P = 0.02); Loss of Catalytic site at W80 (Pr = 0.16 | P = 0.02); Gain of GPI-anchor amidation at N83 (Pr = 0.01 | P = 0.02)	ELME000239|ELME000293|PS00008	750	probably damaging	-1.92	Neutral	0.052	Tolerated	probably damaging	0.968	Neutral
T84K	0.456	-	-	176	probably begign	-0.25	Neutral	0.014	Damaging	benign	0.002	Neutral
T84M	0.221	-	-	176	probably begign	-1.25	Neutral	0.006	Damaging	possibly damaging	0.909	Neutral
T84P	0.537	Altered Ordered interface (Pr = 0.24 | P = 0.03); Loss of Catalytic site at W80 (Pr = 0.15 | P = 0.02); Loss of GPI-anchor amidation at N83 (Pr = 0.01 | P = 0.03)	ELME000095|ELME000122|ELME000155|PS00008	176	probably begign	-1.73	Neutral	0.011	Damaging	possibly damaging	0.507	Neutral
A85S	0.165	-	-	455	probably damaging	1	Neutral	1	Tolerated	possibly damaging	0.605	Neutral
A85T	0.277	-	-	455	probably damaging	-1.11	Neutral	0.015	Damaging	possibly damaging	0.952	Neutral
Y86C	0.445	-	-	750	probably damaging	-6.1	Deleterious	0.005	Damaging	probably damaging	1	Disease
Y86S	0.508	Altered Ordered interface (Pr = 0.24 | P = 0.04); Gain of GPI-anchor amidation at N83 (Pr = 0.01 | P = 0.02)	ELME000064|ELME000136|ELME000159|PS00006|PS00008	750	probably damaging	-5.11	Deleterious	0.034	Damaging	probably damaging	0.999	Disease
P87S	0.336	-	-	176	probably begign	0.85	Neutral	0.096	Tolerated	benign	0.263	Neutral
P87T	0.349	-	-	176	probably begign	0.48	Neutral	0.027	Damaging	benign	0.263	Neutral
A88S	0.071	-	-	176	probably begign	1.16	Neutral	1	Tolerated	benign	0	Neutral
A88T	0.166	-	-	176	probably begign	0.83	Neutral	0.789	Tolerated	benign	0	Neutral
E89K	0.523	Loss of Loop (Pr = 0.27 | P = 0.04); Altered Stability (Pr = 0.11 | P = 0.04)	ELME000008|ELME000062|ELME000100|ELME000108|ELME000146|PS00004	324	possibly damaging	-2.95	Deleterious	0.029	Damaging	benign	0.009	Neutral
R90K	0.613		ELME000062|ELME000173	457	probably damaging	-1.23	Neutral	0.059	Tolerated	possibly damaging	0.484	Neutral
T92N	0.402	-	-	455	probably damaging	-1.62	Neutral	0.043	Damaging	benign	0.043	Neutral
T92I	0.47	-	-	455	probably damaging	0.85	Neutral	0.135	Tolerated	benign	0.002	Neutral
S93P	0.921	Loss of Strand (Pr = 0.26 | P = 0.04)	ELME000005|ELME000062|ELME000136|ELME000153|ELME000155|ELME000159|ELME000173|PS00005	750	probably damaging	-4.59	Deleterious	0.001	Damaging	probably damaging	1	Disease
F94S	0.803	Altered Stability (Pr = 0.09 | P = 0.05)	ELME000062|ELME000173|ELME000336|PS00005	457	probably damaging	-5.17	Deleterious	0.001	Damaging	probably damaging	1	Disease
R95W	0.766	Gain of Strand (Pr = 0.26 | P = 0.05)	ELME000062|ELME000173|PS00005	750	probably damaging	-7.71	Deleterious	0	Damaging	probably damaging	1	Disease
R95Q	0.605		ELME000062|ELME000173|PS00005	750	probably damaging	-3.83	Deleterious	0.005	Damaging	probably damaging	1	Neutral
R95L	0.833		ELME000052|ELME000062|ELME000173|PS00005	750	probably damaging	-6.75	Deleterious	0	Damaging	probably damaging	1	Disease
A97V	0.048	-	-	6	probably begign	3.41	Neutral	0.471	Tolerated	benign	0.003	Neutral
N101K	0.567		ELME000233	457	probably damaging	-2.34	Neutral	0.026	Damaging	benign	0.223	Disease
R103C	0.568		ELME000062|ELME000079	455	probably damaging	-2.24	Neutral	0.014	Damaging	probably damaging	0.958	Disease
R103G	0.589		ELME000062	455	probably damaging	-1.21	Neutral	0.247	Tolerated	benign	0	Disease
R103H	0.374	-	-	455	probably damaging	-0.83	Neutral	0.032	Damaging	benign	0.001	Disease
D104G	0.555		ELME000062|PS00008	324	possibly damaging	-4.49	Deleterious	0.005	Damaging	possibly damaging	0.712	Disease
R106K	0.474	-	-	324	possibly damaging	1.71	Neutral	1	Tolerated	benign	0	Neutral
L107V	0.572	Altered Stability (Pr = 0.10 | P = 0.04)	ELME000062|ELME000063|ELME000064|ELME000220	176	probably begign	0.31	Neutral	0.3	Tolerated	benign	0.001	Neutral
I109V	0.369	-	-	457	probably damaging	-0.92	Neutral	0.057	Tolerated	benign	0.009	Neutral
I109M	0.653	Altered Metal binding (Pr = 0.19 | P = 0.04); Altered Stability (Pr = 0.10 | P = 0.04)	ELME000063|ELME000064|ELME000220|PS00006	457	probably damaging	-0.54	Neutral	0.025	Damaging	possibly damaging	0.512	Neutral
E111K	0.919	Gain of Relative solvent accessibility (Pr = 0.23 | P = 0.05); Altered Metal binding (Pr = 0.20 | P = 0.04)	ELME000002|ELME000063|ELME000064|ELME000220|PS00006	750	probably damaging	-3.83	Deleterious	0.001	Damaging	probably damaging	1	Disease
E113D	0.608	Gain of Relative solvent accessibility (Pr = 0.26 | P = 0.02); Altered Metal binding (Pr = 0.19 | P = 0.04)	None	457	probably damaging	-1.2	Neutral	0.233	Tolerated	benign	0.018	Neutral
F115L	0.87	Loss of Strand (Pr = 0.27 | P = 0.02)	ELME000149	750	probably damaging	-5.03	Deleterious	0.012	Damaging	benign	0.184	Neutral
K118E	0.707		ELME000093|PS00009	176	probably begign	-1.55	Neutral	0.012	Damaging	benign	0.001	Neutral
E121D	0.675	Gain of B-factor (Pr = 0.24 | P = 0.05); Gain of Relative solvent accessibility (Pr = 0.23 | P = 0.05); Gain of Sulfation at Y126 (Pr = 0.17 | P = 8.8e-04); Altered Metal binding (Pr = 0.16 | P = 0.03); Loss of Catalytic site at D125 (Pr = 0.12 | P = 0.03); Altered Stability (Pr = 0.09 | P = 0.05)	None	750	probably damaging	-2.57	Deleterious	0.057	Tolerated	benign	0.01	Neutral
S123N	0.289	-	-	457	probably damaging	-0.73	Neutral	0.461	Tolerated	benign	0	Neutral
D124N	0.801	Loss of Sulfation at Y126 (Pr = 0.17 | P = 1.1e-03); Altered Metal binding (Pr = 0.13 | P = 0.05); Loss of Catalytic site at D125 (Pr = 0.13 | P = 0.03)	None	750	probably damaging	-4.37	Deleterious	0.024	Damaging	possibly damaging	0.922	Neutral
Y126C	0.838	Gain of Helix (Pr = 0.27 | P = 0.05); Loss of Sulfation at Y126 (Pr = 0.19 | P = 8.8e-04); Altered Metal binding (Pr = 0.13 | P = 0.05); Loss of Catalytic site at D125 (Pr = 0.13 | P = 0.03)	ELME000120|ELME000303	457	probably damaging	-2.21	Neutral	0.188	Tolerated	benign	0.242	Disease
Y126S	0.847	Gain of Intrinsic disorder (Pr = 0.42 | P = 5.7e-03); Gain of B-factor (Pr = 0.29 | P = 4.0e-03); Loss of Sulfation at Y126 (Pr = 0.19 | P = 8.8e-04); Altered Metal binding (Pr = 0.13 | P = 0.05); Loss of Catalytic site at D125 (Pr = 0.13 | P = 0.03)	ELME000063|ELME000120|ELME000136|ELME000159|ELME000303	457	probably damaging	-3.39	Deleterious	0.024	Damaging	probably damaging	0.985	Neutral
Y126H	0.776	Altered Metal binding (Pr = 0.50 | P = 1.2e-03); Gain of Intrinsic disorder (Pr = 0.35 | P = 0.02); Loss of Sulfation at Y126 (Pr = 0.19 | P = 8.8e-04); Loss of Catalytic site at D125 (Pr = 0.13 | P = 0.03)	ELME000120|ELME000303	457	probably damaging	-2.79	Deleterious	0.006	Damaging	benign	0.189	Neutral
M132V	0.411	-	-	457	probably damaging	-1.82	Neutral	0.31	Tolerated	possibly damaging	0.684	Neutral
N137S	0.163	-	-	457	probably damaging	-1.04	Neutral	0.128	Tolerated	benign	0	Neutral
E138G	0.71	Altered Ordered interface (Pr = 0.24 | P = 0.04)	ELME000337|PS00008	750	probably damaging	-3.71	Deleterious	0.024	Damaging	possibly damaging	0.948	Disease
S141F	0.931	Altered Ordered interface (Pr = 0.35 | P = 5.3e-03); Altered Metal binding (Pr = 0.06 | P = 0.03)	PS00008	750	probably damaging	-5.72	Deleterious	0	Damaging	probably damaging	1	Disease
F142L	0.73	Altered Stability (Pr = 0.11 | P = 0.04); Altered Metal binding (Pr = 0.06 | P = 0.03)	None	455	probably damaging	1.53	Neutral	0.422	Tolerated	benign	0.001	Neutral
H143Q	0.323	-	-	176	probably begign	1.18	Neutral	0.149	Tolerated	benign	0.001	Disease
V144I	0.608	Loss of Allosteric site at W149 (Pr = 0.22 | P = 0.03); Altered Metal binding (Pr = 0.06 | P = 0.03)	None	750	probably damaging	-0.81	Neutral	0.161	Tolerated	benign	0.056	Neutral
S146A	0.294	-	-	176	probably begign	-1.64	Neutral	0.043	Damaging	benign	0.001	Neutral
S146C	0.468	-	-	176	probably begign	-2.19	Neutral	0.322	Tolerated	benign	0.016	Neutral
G147V	0.945	Altered Ordered interface (Pr = 0.29 | P = 0.02); Loss of Loop (Pr = 0.27 | P = 0.02); Loss of Allosteric site at W149 (Pr = 0.21 | P = 0.03); Altered Metal binding (Pr = 0.05 | P = 0.03)	ELME000085|PS00008	1628	probably damaging	-8.71	Deleterious	0	Damaging	probably damaging	1	Disease
A148D	0.783	Altered Ordered interface (Pr = 0.24 | P = 0.04); Gain of Allosteric site at W149 (Pr = 0.22 | P = 0.03); Altered Metal binding (Pr = 0.06 | P = 0.03)	ELME000085|ELME000173|PS00008	457	probably damaging	-3.08	Deleterious	0.002	Damaging	probably damaging	1	Disease
A148V	0.576	Loss of Allosteric site at W149 (Pr = 0.21 | P = 0.04); Altered Metal binding (Pr = 0.06 | P = 0.03)	ELME000085|PS00008	457	probably damaging	-1.79	Neutral	0.003	Damaging	probably damaging	1	Neutral
V150D	0.957	Altered Ordered interface (Pr = 0.32 | P = 0.01); Gain of Allosteric site at W149 (Pr = 0.21 | P = 0.03); Altered Metal binding (Pr = 0.05 | P = 0.03)	ELME000202|PS00008	750	probably damaging	-6.84	Deleterious	0	Damaging	probably damaging	1	Disease
C151F	0.809	Altered Ordered interface (Pr = 0.28 | P = 0.04); Loss of Allosteric site at W149 (Pr = 0.21 | P = 0.04); Altered Metal binding (Pr = 0.05 | P = 0.04)	ELME000202|PS00008	457	probably damaging	-2.91	Deleterious	0.037	Damaging	probably damaging	1	Disease
S152F	0.744	Altered Ordered interface (Pr = 0.28 | P = 5.4e-03); Loss of Allosteric site at W149 (Pr = 0.22 | P = 0.03)	ELME000202|ELME000234|PS00008	324	possibly damaging	4.18	Neutral	0.008	Damaging	possibly damaging	0.942	Disease
Q153R	0.622	Altered Ordered interface (Pr = 0.26 | P = 0.01); Gain of Allosteric site at W149 (Pr = 0.25 | P = 9.8e-03)	ELME000202	750	probably damaging	-3.55	Deleterious	0.001	Damaging	probably damaging	0.999	Neutral
P155L	0.868	Altered Ordered interface (Pr = 0.26 | P = 0.01)	ELME000202	750	probably damaging	-9.71	Deleterious	0.009	Damaging	probably damaging	1	Disease
G156D	0.911	Altered Ordered interface (Pr = 0.26 | P = 0.02); Altered DNA binding (Pr = 0.14 | P = 0.05); Altered Transmembrane protein (Pr = 0.13 | P = 0.02); Altered Metal binding (Pr = 0.10 | P = 0.05)	None	750	probably damaging	-6.85	Deleterious	0.002	Damaging	probably damaging	1	Disease
R158Q	0.803	Altered Ordered interface (Pr = 0.27 | P = 8.9e-03); Altered Transmembrane protein (Pr = 0.14 | P = 0.02); Gain of Catalytic site at Y157 (Pr = 0.09 | P = 0.05); Gain of Sulfation at Y162 (Pr = 0.02 | P = 0.03)	ELME000120|ELME000183	750	probably damaging	-3.88	Deleterious	0.001	Damaging	probably damaging	0.992	Neutral
G159R	0.951	Altered Ordered interface (Pr = 0.27 | P = 9.6e-03); Altered DNA binding (Pr = 0.17 | P = 0.03); Altered Transmembrane protein (Pr = 0.13 | P = 0.02)	ELME000012|ELME000102|ELME000108|ELME000120	751	probably damaging	-7.81	Deleterious	0	Damaging	probably damaging	1	Disease
F160C	0.688	Altered Metal binding (Pr = 0.35 | P = 0.01); Altered Ordered interface (Pr = 0.25 | P = 0.02); Altered Transmembrane protein (Pr = 0.13 | P = 0.02)	ELME000120	176	probably begign	-4.02	Deleterious	0.01	Damaging	possibly damaging	0.651	Disease
Q161H	0.826	Altered Ordered interface (Pr = 0.26 | P = 0.02); Altered Metal binding (Pr = 0.25 | P = 0.03); Altered Transmembrane protein (Pr = 0.12 | P = 0.02)	None	750	probably damaging	-4.86	Deleterious	0	Damaging	probably damaging	1	Disease
Y162C	0.931	Altered Metal binding (Pr = 0.46 | P = 6.1e-03); Altered Ordered interface (Pr = 0.42 | P = 7.7e-04); Loss of Relative solvent accessibility (Pr = 0.23 | P = 0.05); Altered Transmembrane protein (Pr = 0.13 | P = 0.02)	ELME000182	750	probably damaging	-8.17	Deleterious	0	Damaging	probably damaging	1	Disease
V163M	0.564	Altered Metal binding (Pr = 0.28 | P = 0.02); Altered Ordered interface (Pr = 0.27 | P = 7.7e-03); Loss of Relative solvent accessibility (Pr = 0.24 | P = 0.05); Altered Transmembrane protein (Pr = 0.12 | P = 0.02)	ELME000182	324	possibly damaging	-0.94	Neutral	0.023	Damaging	possibly damaging	0.938	Neutral
V163A	0.65	Altered Metal binding (Pr = 0.28 | P = 0.02); Altered Ordered interface (Pr = 0.25 | P = 0.02); Loss of Relative solvent accessibility (Pr = 0.24 | P = 0.05); Altered Transmembrane protein (Pr = 0.14 | P = 0.02); Altered Stability (Pr = 0.10 | P = 0.04)	ELME000182	324	possibly damaging	-3.03	Deleterious	0.015	Damaging	possibly damaging	0.764	Neutral
C166W	0.568	Altered Metal binding (Pr = 0.73 | P = 8.3e-04); Gain of Relative solvent accessibility (Pr = 0.33 | P = 2.7e-03); Altered Ordered interface (Pr = 0.29 | P = 3.8e-03); Altered Transmembrane protein (Pr = 0.12 | P = 0.03)	None	30	probably begign	-2.75	Deleterious	0.032	Damaging	probably damaging	0.974	Disease
D167N	0.327	-	-	750	probably damaging	-2.08	Neutral	0.029	Damaging	probably damaging	1	Neutral
H168Y	0.308	-	-	324	possibly damaging	-1.08	Neutral	0.02	Damaging	possibly damaging	0.884	Disease
H168L	0.492	-	-	324	possibly damaging	-1.52	Neutral	0.043	Damaging	benign	0.267	Disease
H168Q	0.287	-	-	324	possibly damaging	-0.44	Neutral	0.131	Tolerated	benign	0.035	Neutral
G171S	0.876	Gain of Relative solvent accessibility (Pr = 0.29 | P = 0.01); Loss of Loop (Pr = 0.27 | P = 0.04); Altered Ordered interface (Pr = 0.25 | P = 0.02); Altered Metal binding (Pr = 0.24 | P = 0.04)	ELME000085	750	probably damaging	-5.39	Deleterious	0.002	Damaging	probably damaging	1	Disease
D172G	0.84	Altered Metal binding (Pr = 0.69 | P = 1.1e-03); Altered Ordered interface (Pr = 0.26 | P = 0.01); Gain of Relative solvent accessibility (Pr = 0.25 | P = 0.03); Altered Stability (Pr = 0.11 | P = 0.04)	ELME000085|ELME000183	176	probably begign	-4.52	Deleterious	0.002	Damaging	possibly damaging	0.719	Disease
Y173C	0.932	Altered Ordered interface (Pr = 0.40 | P = 1.0e-03); Loss of Loop (Pr = 0.27 | P = 0.03); Altered Metal binding (Pr = 0.18 | P = 0.04)	ELME000120	750	probably damaging	-7.23	Deleterious	0	Damaging	probably damaging	1	Disease
K174R	0.638	Altered Metal binding (Pr = 0.33 | P = 0.01); Altered Ordered interface (Pr = 0.25 | P = 0.02); Loss of Allosteric site at W179 (Pr = 0.23 | P = 0.03)	ELME000120	457	probably damaging	-0.5	Neutral	0.68	Tolerated	benign	0.01	Neutral
R177W	0.54	Altered Metal binding (Pr = 0.33 | P = 0.01); Altered Ordered interface (Pr = 0.31 | P = 2.1e-03); Loss of Helix (Pr = 0.27 | P = 0.04); Gain of Allosteric site at W179 (Pr = 0.25 | P = 0.01); Gain of Catalytic site at W179 (Pr = 0.12 | P = 0.03)	None	361	possibly damaging	-4.27	Deleterious	0.007	Damaging	probably damaging	0.998	Disease
R177Q	0.352	-	-	361	possibly damaging	-0.68	Neutral	0.063	Tolerated	possibly damaging	0.91	Neutral
E178K	0.86	Altered Ordered interface (Pr = 0.25 | P = 0.02); Loss of Allosteric site at W179 (Pr = 0.22 | P = 0.03); Altered Stability (Pr = 0.11 | P = 0.04); Altered Metal binding (Pr = 0.06 | P = 0.03)	ELME000053|ELME000102	455	probably damaging	-3.5	Deleterious	0.002	Damaging	possibly damaging	0.946	Disease
W179R	0.906	Gain of Intrinsic disorder (Pr = 0.42 | P = 6.5e-03); Altered Ordered interface (Pr = 0.32 | P = 0.01); Gain of Helix (Pr = 0.27 | P = 0.04); Loss of Allosteric site at W179 (Pr = 0.26 | P = 0.01); Altered Metal binding (Pr = 0.06 | P = 0.03)	ELME000053|ELME000062	1628	probably damaging	-9.35	Deleterious	0	Damaging	probably damaging	0.973	Disease
G180D	0.912	Loss of Allosteric site at W179 (Pr = 0.22 | P = 0.03); Altered Metal binding (Pr = 0.06 | P = 0.03)	ELME000053	750	probably damaging	-3.41	Deleterious	0.096	Tolerated	probably damaging	0.999	Disease
S181C	0.54	Altered Ordered interface (Pr = 0.44 | P = 2.5e-04); Gain of Allosteric site at W179 (Pr = 0.28 | P = 3.4e-03); Altered Metal binding (Pr = 0.06 | P = 0.03)	ELME000053	457	probably damaging	-2.17	Neutral	0.041	Damaging	benign	0.098	Neutral
H182N	0.619	Altered Ordered interface (Pr = 0.35 | P = 3.8e-03); Gain of Allosteric site at W179 (Pr = 0.29 | P = 2.3e-03); Altered DNA binding (Pr = 0.16 | P = 0.04); Altered Metal binding (Pr = 0.06 | P = 0.03)	ELME000053|ELME000173	457	probably damaging	-1.6	Neutral	0.194	Tolerated	probably damaging	0.974	Neutral
A183P	0.849	Altered Ordered interface (Pr = 0.38 | P = 2.2e-03); Loss of Allosteric site at W179 (Pr = 0.23 | P = 0.03); Altered DNA binding (Pr = 0.15 | P = 0.05); Altered Metal binding (Pr = 0.06 | P = 0.03)	ELME000052|ELME000053|ELME000173	455	probably damaging	-2.21	Neutral	0.028	Damaging	probably damaging	0.998	Disease
A183V	0.551	Altered Ordered interface (Pr = 0.32 | P = 0.01); Gain of Allosteric site at W179 (Pr = 0.27 | P = 5.4e-03); Altered DNA binding (Pr = 0.17 | P = 0.03); Altered Metal binding (Pr = 0.06 | P = 0.03)	ELME000052|ELME000053|ELME000173	455	probably damaging	-2.11	Neutral	0.06	Tolerated	possibly damaging	0.933	Neutral
P184S	0.492	-	-	30	probably begign	-3.73	Deleterious	0.111	Tolerated	benign	0.001	Neutral
P184L	0.592	Altered Ordered interface (Pr = 0.32 | P = 8.6e-03); Gain of Helix (Pr = 0.27 | P = 0.05); Loss of Loop (Pr = 0.27 | P = 0.03); Gain of Allosteric site at W179 (Pr = 0.25 | P = 0.01); Altered DNA binding (Pr = 0.21 | P = 0.01)	ELME000052|ELME000053|ELME000173	30	probably begign	-5.39	Deleterious	0.027	Damaging	benign	0.04	Disease
F186L	0.519	Altered Ordered interface (Pr = 0.32 | P = 0.01); Altered Disordered interface (Pr = 0.27 | P = 0.05); Altered DNA binding (Pr = 0.21 | P = 0.02)	ELME000052|ELME000173	455	probably damaging	-0.35	Neutral	0.096	Tolerated	benign	0.437	Neutral
Q187R	0.579	Altered Disordered interface (Pr = 0.33 | P = 0.01); Altered Ordered interface (Pr = 0.29 | P = 0.03); Altered DNA binding (Pr = 0.20 | P = 0.02)	ELME000052|ELME000065|ELME000173|PS00005	750	probably damaging	-3.48	Deleterious	0.048	Damaging	possibly damaging	0.824	Neutral
Q189P	0.918	Altered Disordered interface (Pr = 0.29 | P = 0.02); Altered Ordered interface (Pr = 0.28 | P = 0.04); Altered DNA binding (Pr = 0.21 | P = 0.02)	ELME000052	750	probably damaging	-5.32	Deleterious	0	Damaging	probably damaging	1	Neutral
Q189H	0.776	Altered Ordered interface (Pr = 0.34 | P = 7.5e-03); Altered Disordered interface (Pr = 0.29 | P = 0.03); Altered DNA binding (Pr = 0.21 | P = 0.02)	ELME000052	750	probably damaging	-4.45	Deleterious	0	Damaging	probably damaging	1	Neutral
R192H	0.607	Altered Disordered interface (Pr = 0.35 | P = 8.7e-03); Altered Ordered interface (Pr = 0.33 | P = 8.4e-03); Altered DNA binding (Pr = 0.20 | P = 0.02); Loss of Pyrrolidone carboxylic acid at Q196 (Pr = 0.04 | P = 0.04)	ELME000012|ELME000102|ELME000108|PS00005	750	probably damaging	-4.66	Deleterious	0	Damaging	probably damaging	1	Disease
R192P	0.878	Altered Ordered interface (Pr = 0.28 | P = 0.04); Altered DNA binding (Pr = 0.20 | P = 0.02); Altered Disordered interface (Pr = 0.18 | P = 0.05); Loss of Pyrrolidone carboxylic acid at Q196 (Pr = 0.04 | P = 0.04)	ELME000012|ELME000102|ELME000108|PS00005	750	probably damaging	-6.51	Deleterious	0	Damaging	probably damaging	1	Disease
R192C	0.743	Altered Disordered interface (Pr = 0.63 | P = 1.2e-04); Loss of Intrinsic disorder (Pr = 0.47 | P = 0.01); Altered Ordered interface (Pr = 0.30 | P = 0.02); Altered DNA binding (Pr = 0.21 | P = 0.02); Loss of Pyrrolidone carboxylic acid at Q196 (Pr = 0.04 | P = 0.04)	ELME000012|ELME000102|ELME000108|PS00005	750	probably damaging	-7.45	Deleterious	0	Damaging	probably damaging	1	Disease
Q196R	0.453	-	-	455	probably damaging	-1.74	Neutral	0.003	Damaging	possibly damaging	0.616	Neutral

## Sheet: Protein stablity
Mutation	I-Mutation2.0	Mupro DDG	INPS DDG
M1I	0.32	0.178217	0.184544
M1V	0.11	-0.241303	-0.112783
M1K	-0.66	-1.8549	-0.598466
T2N	0.15	-0.378099	-0.3269
L3P	-0.53	-2.00959	-0.699889
A9G	-1.16	-1.0736	-0.388461
A9V	-1.06	-0.284452	0.839615
G10R	-0.7	-0.849283	0.63639
W12R	-1.94	-0.745587	-1.06139
K13E	-0.18	-0.430656	-0.59386
M14T	0.06	-1.3007	-1.70659
V15A	-1.55	-1.2647	-1.61319
V16L	-0.74	-0.463191	0.500609
D18N	-1.41	-0.69139	-0.268364
E19K	-1.51	-1.37913	-0.0684557
D20G	-1.25	-1.53002	-0.54703
G21S	-1.14	-0.982355	-0.0323018
G21D	-1.46	-0.940859	0.408054
F22L	-1.89	-0.744901	-2.13734
R25W	-0.39	-0.82548	-0.709929
R25Q	-1.04	-0.912184	-0.629199
R26W	-0.33	-0.916831	-0.6867
R26Q	-1.01	-0.923744	-0.376066
R26P	-1.54	-1.22806	-1.06114
E28K	-1.42	-1.40323	-0.677756
F29I	-0.99	-0.995524	-0.44465
F29L	-1.32	-0.710007	-0.721262
T30M	0.78	-0.0651544	0.112326
A31S	0.47	-0.786619	0.229916
E32K	-1.07	-1.08324	-0.370622
C33Y	0.46	-0.698946	-1.68446
P34A	-1.48	-0.725826	-0.867728
P34S	-0.75	-0.886776	-0.856456
S35R	-0.67	-0.316697	-0.125991
V36M	-0.93	-0.812591	0.186403
E42K	-0.97	-1.42946	-0.0684557
T43I	0.18	-0.430069	-0.258404
T43S	-0.05	-0.906942	-0.403617
R45G	-1.43	-0.995739	-0.760093
R45Q	-0.92	-0.32409	-0.172692
R45L	-0.52	0.208493	0.0835478
S46Y	-0.43	-1.02195	-0.620615
S51N	-0.11	-0.686322	-0.527343
A53S	-0.33	-1.9246	-0.484309
A53V	0	-1.45387	0.70187
G56D	-0.58	-0.43147	-0.914077
E58K	-0.54	-1.36836	-0.67309
H59Y	1.81	-0.266078	0.0666744
G64W	0.17	-0.200621	-0.810172
Q65R	-0.88	-0.225239	0.464033
Q66R	-0.87	-0.392665	-0.172315
Y67N	-0.24	-1.11813	-1.84133
I68V	-1.21	-0.407334	-0.295496
L69P	-0.36	-2.17575	-3.1558
R71Q	-0.28	-0.774866	-0.819616
R71L	0.09	-0.0384574	0.169121
R71P	-0.78	-1.00196	-0.0522435
E73K	-0.59	-1.29876	-0.629146
E73D	0.03	-1.03657	-0.519568
S76G	-0.52	-1.35088	-1.0227
S76T	-0.93	-0.821006	0.0228029
A79S	-0.55	-1.03501	-0.107623
G81D	-1.76	-0.574459	-0.831045
G82S	-1.76	-0.671355	-0.327171
T84K	-0.13	-0.571713	-0.0913532
T84M	-0.01	0.186457	0.265642
T84P	-0.64	-0.685808	-0.521437
A85S	-0.48	-1.16592	-0.145861
A85T	-1.5	-0.874693	0.128838
Y86C	0.99	-0.914728	-0.351841
Y86S	-1.57	-1.44871	-0.796558
P87S	-2.03	-0.194374	-0.250561
P87T	-2.44	-0.43485	0.0320227
A88S	-0.31	-0.597191	0.156709
A88T	-1.4	-0.702869	0.318204
E89K	-1.28	-1.48788	-0.14787
R90K	-1.34	-1.08229	-0.685155
T92N	0.55	-0.52631	-0.503233
T92I	0.53	0.177586	0.0559203
S93P	0.36	-0.9789	-0.920155
F94S	-1.38	-1.86255	-2.59853
R95W	-0.7	-0.877889	-0.593688
R95Q	-0.74	-0.843942	-1.13198
R95L	0.34	-0.335091	0.644099
A97V	0.89	0.109829	1.85933
N101K	-2.19	-1.55629	-0.00889603
R103C	-0.25	-0.728791	-0.690236
R103G	-1.43	-1.65762	-0.614786
R103H	-1.34	-1.11184	-0.555817
D104G	-1.19	-1.46267	-0.0458225
R106K	-2.04	-1.51228	-0.34069
L107V	-1.57	-1.28533	0.0541454
I109V	-0.48	-0.751942	-0.407318
I109M	-0.77	-0.848029	-0.412406
E111K	-1.51	-1.02175	-0.665835
E113D	0.1	-0.495553	-0.519568
F115L	-2.39	-0.944766	-2.03163
K118E	-0.95	-0.279111	-0.254734
E121D	-0.07	-1.11436	-0.703582
S123N	0.02	-1.04772	-0.275685
D124N	-0.49	-1.23749	-0.497514
Y126C	0.63	-1.06696	1.37123
Y126S	-1.16	-1.53241	-1.14523
Y126H	-0.69	-1.43932	-0.886355
M132V	-0.98	-1.32211	-0.629131
N137S	-0.26	-0.615672	-0.106804
E138G	-1.7	-1.68755	-0.866795
S141F	0.76	-0.525572	-0.843229
F142L	-1.52	-1.16248	-0.0825731
H143Q	-0.3	-0.710742	-0.477876
V144I	-0.26	-0.723785	-0.570066
S146A	-0.6	-0.788612	-0.451435
S146C	-1.48	-0.681043	-0.0476937
G147V	0.06	-0.155067	-1.66467
A148D	0.45	-1.3861	-1.34572
A148V	-0.13	-1.03241	0.493915
V150D	-1.21	-0.311877	-2.79345
C151F	-0.55	-0.249026	-0.0092531
S152F	0.62	0.140365	2.31583
Q153R	-0.74	-0.866975	-0.31551
P155L	-0.8	0.320362	-1.06701
G156D	-0.27	-0.588295	0.321091
R158Q	-1.03	-0.0391178	-0.907762
G159R	-0.33	-0.865153	-0.56599
F160C	-2.42	-0.962071	-0.790141
Q161H	-1.12	-1.15553	-0.481913
Y162C	-0.05	-0.904135	-1.47852
V163M	-1.24	-0.656901	-0.637205
V163A	-2.45	-1.21222	-2.19172
C166W	-0.07	-1.30953	0.529333
D167N	-0.31	-1.53563	-0.128234
H168Y	1.87	-0.578844	0.606378
H168L	1.01	-0.222693	0.863678
H168Q	-0.67	-0.972079	-0.190276
G171S	-0.63	-1.15013	-0.822144
D172G	-1.68	-2.07604	-0.819657
Y173C	0.02	-0.819441	-1.58563
K174R	-0.25	-0.619922	0.524276
R177W	-0.96	-0.772987	-0.730732
R177Q	-1.29	-0.869668	-0.324858
E178K	-1.55	-1.77593	-0.370622
W179R	-1.92	-1.06083	-1.99324
G180D	-0.84	-0.649152	-0.831045
S181C	-1.24	-0.681907	0.810108
H182N	-0.87	-0.412842	-0.601278
A183P	-1.44	-0.957709	-0.484873
A183V	-0.36	-0.273693	-0.12516
P184S	-0.81	-0.951573	-0.250561
P184L	0.94	0.457392	0.696296
F186L	-0.13	-0.647327	-0.663798
Q187R	-0.46	-0.480885	-0.0277503
Q189P	-0.76	-0.333118	-0.772338
Q189H	-0.78	-0.316699	-0.387653
R192H	-0.73	-1.33025	-1.10112
R192P	-0.49	-1.33399	-1.1985
R192C	0.34	-0.849192	-0.404444
Q196R	-0.43	0.134521	0.323993

## Sheet: reported nsSNPs
Amino acid changes	MutPred2 score	MutPred2 Affected PROSITE	MutPred2 Affected ELM Motifs	PANTHER HMM Accession	PANTHER message	PROVEAN SCORE	PROVEAN PREDICTION (cutoff=-2.5)	SIFT SCORE	SIFT PREDICTION (cutoff=0.05)	polyPhenprediction	polyPhen_prob	PhD-SNP	I-Mutation2.0	Mupro DDG	INPS DDG	Consurf score	SOPMA predicting secondary structure	Change of size	Change of charge	Change of Hydrophobicity	Influence	Literature description	pmid
A9V	0.227	-	-	176	probably begign	-0.27	Neutral	0.502	Tolerated	benign	0.009	Neutral	-1.06	-0.284452	0.839615	1	Random coil	W<M			The residue is located on the surface of the protein, mutation of this residue can disturb interactions with other molecules or other parts of the protein.	This mutation is cosegregated with congenital cataracts within the family. Thers is no further experimental findings.	28450710
G64W	0.937	Altered Ordered interface (Pr = 0.34 | P = 5.1e-03); Gain of Strand (Pr = 0.26 | P = 0.04); Altered Metal binding (Pr = 0.16 | P = 0.05); Loss of Sulfation at Y67 (Pr = 0.03 | P = 0.01)	None	1628	probably damaging	-7.94	Deleterious	0	Damaging	probably damaging	1	Disease	0.17	-0.200621	-0.810172	9	Beta turn	W<M		Increase	The residue is located on the surface of the protein, mutation of this residue can disturb interactions with other molecules; Unusual torsion angles; mutation into another residue will force the local backbone into an incorrect conformation and will disturb the local structure	CRYBA4 p.G64W is prone to form inclusion body when expressed in E. coli which indicated that the G64W mutant might affect its folding properties of CRYBA4; G64W affects its folding in E. coli; G64W increases self-interaction in vitro and in mammalian cell; CRYBA4 p.G64W is less stable than WT; G64W blocks its interaction with CRYBB1; G64W maintains its interaction with CRYAA.	31254514
Y67N	0.87	Altered Ordered interface (Pr = 0.41 | P = 8.4e-04); Gain of Relative solvent accessibility (Pr = 0.36 | P = 1.1e-03); Altered Stability (Pr = 0.10 | P = 0.04); Loss of Sulfation at Y67 (Pr = 0.03 | P = 0.01)	ELME000182	176	probably begign	-6.17	Deleterious	0	Damaging	possibly damaging	0.788	Disease	-0.24	-1.11813	-1.84133	6	Extended strand	W>M		Decrease	This mutation will cause an empty space in the core of the protein. This mutation will cause loss of hydrophobic interactions in the core of the protein	CRYBA4 p.Y67N was found in two cases affected with bilateral nuclear cataract but was not found in normal controls; The mutation CRYBA4:p.Y67N located in the neighboring β strand of the N-terminal domain; As this protein is functional in its multimeric form, the increased flexibility in the mutant affects the stability of the oligomer as well as interactions with other partner proteins. There was…	24319337
L69P	0.956	Altered Ordered interface (Pr = 0.36 | P = 3.2e-03); Altered Stability (Pr = 0.29 | P = 5.9e-03); Gain of Relative solvent accessibility (Pr = 0.26 | P = 0.03); Loss of Catalytic site at Y74 (Pr = 0.14 | P = 0.03); Altered Transmembrane protein (Pr = 0.09 | P = 0.05); Gain of Sulfation at Y67 (Pr = 0.04 | P = 0.01)	ELME000182	750	probably damaging	-6.52	Deleterious	0	Damaging	probably damaging	1	Disease	-0.36	-2.17575	-3.1558	8	Extended strand	W>M			This mutation will cause an empty space in the core of the protein	This mutation is cosegregated with congenital cataracts within the family.It is predicted here to disrupt the β-sheet structure in CRYBA4. Protein folding would consequently be impaired, most probably leading to a structure with reduced stability in the mutant.	24319337;16960806
S93P	0.921	Loss of Strand (Pr = 0.26 | P = 0.04)	ELME000005|ELME000062|ELME000136|ELME000153|ELME000155|ELME000159|ELME000173|PS00005	750	probably damaging	-4.59	Deleterious	0.001	Damaging	probably damaging	1	Disease	0.36	-0.9789	-0.920155	9	Extended strand	W<M		Increase	The wild-type residue was buried in the core of the protein. The mutant residue is bigger and probably will not fit; cause loss of hydrogen bonds in the core of the protein and as a result disturb correct folding.	This mutation is cosegregated with congenital cataracts within the family. There was no further experimental findings.	29914532
F94S	0.803	Altered Stability (Pr = 0.09 | P = 0.05)	ELME000062|ELME000173|ELME000336|PS00005	457	probably damaging	-5.17	Deleterious	0.001	Damaging	probably damaging	1	Disease	-1.38	-1.86255	-2.59853	5	Random coil	W>M		Decrease	This mutation will cause an empty space in the core of the protein. This mutation will cause loss of hydrophobic interactions in the core of the protein	This mutation is cosegregated with congenital cataracts within the family. There was no further experimental findings.	16960806
